# Supplementary material for: Cold Induced Antisense Transcription of FLOWERING LOCUS C in Distant Grasses
Source: Front Plant Sci. 2019 Feb 1;10:72. doi: 10.3389/fpls.2019.00072 (PMC6367677; doi:10.3389/fpls.2019.00072)
Supplement: Supplementary file 1 [file Table_1.XLSX]

## Sheet: Sheet1
Table S1. Primer list for BdCOOLAIR2 and BdCOOLAIR1.
Name	Sequence	Experiment
BdCOOLAIR2_F1	GTCCGGAGGCACACAAAT	RT-PCR
BdCOOLAIR2_R1	GGGACCTGAAGAACACGAGA
BdCOOLAIR2_F2	GTCCTTAATTGTGGCGTCGT
BdCOOLAIR2_R2	ACAGTAAGCCACAGCAACGA
BdCOOLAIR2_R3	CCCTACCAAATCTGCAGTCC
BdCOOLAIR1_F	CGCCGTCAATGCTACCTAAT
BdCOOLAIR1_R	GGAAGGAGCTTCATGGATCA
ACT F	GATGGATCCTCCAATCCAGACACTGTA
ACT R	GTATTGTGTTGGACTCTGGTGATGGTGT
BdODDSOC2_qPCR_F	AAATCCAAGATATTGGCAAAACG	qPCR
BdODDSOC2_qPCR_R	CCTTAGGCTCACTGGAGTTCTCA
BdODDSOC1_qPCR_F	CCGGCAAGCTCTACGAGTACTC
BdODDSOC1_qPCR_R	GCTCCCGCAAATTGCTGAT
BdCOOLAIR2_qPCR_F	GCCTTGGCATCGTTGGTTAC
BdCOOLAIR2_qPCR_R	GTAGACGAAGGGACCGGATG
BdCOOLAIR2_RNAi_qPCR_F	CTCGGACCACACGAGCTT
BdCOOLAIR2_RNAi_qPCR_R	CCTGAGCACGAACTGCCTAT
BdCOOLAIR1_qPCR_F	GCCAGCAAGTGTAGGAGGACTATT
BdCOOLAIR1_qPCR_R	CGACGGATGCAAAGTTGGAT
UBC18 F	AGTTCCTCGACTGCTTCCC
UBC18 R	TCTTGCGGACGTTGCTTTG
BdCOOLAIR2_RNAi_F	TGGGTCGGATCCGTCCGGAGGCACACAAAT	RNAi
BdCOOLAIR2_RNAi_R	CAAACTGATATCGGGACCTGAAGAACACGAGA
RGA2_intron_F	GGATAGCCCTCATAGATAGAGTACTAACTAA
RGA2_intron_R	TCAAATTAAACAAATGCAGTATGAAGA
35S_terminator_R	ATGAGCGAAACCCTATAAGAACCCTA
ZmUbi1_promoter_F	TTCCGCAGACGGGATCGATCTAGG
pENTR2B_F	CTACAAACTCTTCCTGTTAGTTAG
pENTR2B_R	GTAACATCAGAGATTTTGAGACAC
