# Supplementary material for: Cold Induced Antisense Transcription of FLOWERING LOCUS C in Distant Grasses
Source: Front Plant Sci. 2019 Feb 1;10:72. doi: 10.3389/fpls.2019.00072 (PMC6367677; doi:10.3389/fpls.2019.00072)
Supplement: Supplementary file 2 [file Table_2.XLSX]

## Sheet: Sheet1
Table S2. Primer list for BdODDSOC1 intronic transcripts.
Name	Sequence
CF1	CCGGCAAGCTCTACGAGTACTC
CR1	AGCAATTGGCAGATCAGAAAGG
CF2	TGCCTCGATCCCAATGTTTAA
CR2	AGTGCAGCCATTGCCAGAA
CF3	CGGACGTTCTTTCTGGTACTGTT
CR3	CCTCCAGTCTCGTCTCCTATGC
CF4	GGGAGAGGGATACGGTTTTCA
CR4	GTTTGCAGCCTTTTCTGATCCT
CR5	GGAGCATTAACAACGCGTTTAGA
CF6	CTCTAATTAAAAAACAGGCACCTTCTC
CR6	TTGACGTTAATCGCGATGGAT
CF7	TGCGGGAGTAACGGTTCCT
CR7	CCATGCCTCAAGAGCTTTCTG
CF8	ACCCTGCTCGCCATAACG
CR8	GCATGTCTAGCCCAACAGCAA
CF9	TGCAGGGAGACAGGGAAAAG
CR9	TGATTCCCTCCCGGTAGCA
CR10	GGGCGATGGACGAAGGA
CF11	GCCCAACTTCTCTTCCACGAT
CR11	ACGCTCACGCGGTTCTG
CF12	CCCAACGGTAGAAGAAGAATAAGG
CR12	TGCAAGCTCATTCACTTGATTGT
CF13	GCATGGGTCTGTCTCAAGCTACT
CR13	GAATTATGCTTCGCTGGAGACAA
CF14	ATCAATGCCATTCTGTCCACTTA
CR14	GGAAGACTCGAACGTACCG
CF15	TTACCGCCCAATCAGCCTTA
CR15	GGTGCCAATCTATTAGCAAGCA
CF16	CCGCTTCTCTCAGGGTATCTCTT
CR16	CCGGGTGCGCGAAA
CF17	CCACTCGTAAAAAGAGGACTATTCAA
CR17	TGACAAGCGCGCGAATC
CF18	CATCGACCACCTGTGCAGAAT
CR18	CCAGCGCCTCACCAAATC
CF19	CTTGACTTCGACGGCCTGAT
CR19	AAATTCGACGTTTATCTCCTTCCA
CF20	TTGCTTTTAGTTGTCACGAGGAGTT
CR20	ATTGATCACAGATGGCCTCATG
CF21	AAGTTAGTTGATCGTTGATGCTG
CR21	TCAAACCATCGAATGCAAATTCT
CF22	GGTTGACAACATTAGCTTCACC
CR22	ATCTTGCGTATTGCCAGCTT
CF23	TCCACAACGCTGCGAGGTA
CR23	CCGTAGCATGTTTTCTAGCTCAGA
CF24	TCAGAAGCGTCACTTTGTCGAA
CR24	GGGAGGTTCTTTTAGGCTTGGT
CF25	AATGTCGACGGACGTGTAGCT
CR25	AGGGTAACATGTCAGAAAAAATTGTG
CF26	GGCCACAATAACGACGCATA
CR26	CACCCGGCATAACCAAAGAC
CF27	AAAAGAAGGCTAGGCCACAGAAG
CR27	CTAGTGCCCTAGCAACTCTTTGC
CF28	CCTTGAGTGGTGCAAAGAAAA
CR28	ACACCACCCATCAACTAGACT
CF29	CTGACATGCTAATCTCTGGAACCA
CR29	AATACTTGCAAATGAGGCTACAACATA
CF30	AGAACTAGATGAACATAGGAATAGGATAAGAAT
CR30	TAGCTGGGAGCCTAGCAGAAACT
CF31	AAATGCCGTTCTTTCTTAGTCCA
CR31	AAATACTTGCCAATGAGCATCTT
CF32	CCTGACAAGTAGATTGACCCATGA
CR32	GGAAAGGCAGCAGTAGAGACTATGT
CF33	GCCGATTCCGTAGCAAAGC
CR33	AGCTAGCTGCCCATAAACCACTAA
CR34	ATGCATTTTCCTTAGCCTGCTTAT
