# Supplementary material for: Cold Induced Antisense Transcription of FLOWERING LOCUS C in Distant Grasses
Source: Front Plant Sci. 2019 Feb 1;10:72. doi: 10.3389/fpls.2019.00072 (PMC6367677; doi:10.3389/fpls.2019.00072)
Supplement: Supplementary file 3 [file Table_3.XLSX]

## Sheet: Sheet1
Table S3. Primer list for BdODDSOC2 intronic transcripts.
Name	Sequence
AF1	TCGCGCTGCTCGTCTTCT
AR1	ATGTATGTACCTTGAGGAGGCGTACT
AF2	CCGATCCCGTTCTGCAAT
AR2	CCGCAGTTCGCTACCACTAAA
AF3	TCAGCCGCATACCGACATAC
AR3	CAAATCCCAATCCCCGATT
AR4	TCACTTGTGTTCACTCTCCTAAGCA
AF6	TGCCTCCCAAGACGACATC
AF7	GATCCCGAGCCAACCAAGT
AR7	GAGCCCTAGGTATCACACTCTCACA
AF8	TGCCACCTAGGAAGCTCTTTG
AR8	TTGGGATATGAGGGATACATGGA
AR9	TGTGATGGATGTGTGCAATACTTT
AF10	TCGTGTGCTATGGGTTTGAGTT
AF11	TTGCCTTCCTCGTAACTACACTTG
AR11	GGAAAATTCCACCATGTTTGGA
AF12	AAAAAGAGGCACTGTAGGATTTT
AR12	TCCCCTACAGTTTTCGGACA
AF13	CATACCAGCAACCTCCAAAAAGA
AR13	GATCATTTTTGCTGCCAAGGA
AF14	TGAACAGTCTGAACTCGAAGCAA
AR14	AGGAGGCATTCCAGGAGTATGA
AR15	TGATGAGAGAACCGCTTTTT
AF18	TGCATGGCTAAGACTTATTGGG
AF19	CATGAACCGTAGAAGGCACACA
AR19	TTCAAATCATGCGATGCAAAA
AR20	TTAAGTTGGGCCCTAGGAAAC
AF21	ATAATGTGGCTTTGATGTGGTTT
AF22	AAGTGGGAATTGGTGCAACA
AR22	CATCATCGCCACATGAAGCA
AF23	ACCCATCATCACACCTCTTTATACG
AR23	GATGGAGGAGGTTGTGATGTCA
AF24	AACTGTAAGGGCGGCTGGAT
AR24	ATACCACGACAACATAGACCATGGT
AF25	TGCAATAATCAAACCGTAGAAAAGC
AR25	CAACCCTTGCTACCCTTCACTAAT
AF26	CCCAAGACCACGGGAAATTG
AR26	AGTACTACTCCTTGGCCTCA
AF27	TCTGTCTTTCGGTCGGCTTT
AR27	GTTAATGCAGGGATTTAAGGTGAAG
AF28	GGAGAACAGGTCTTGGTCGAAA
AR28	TGGAAGACTCCGTAAATTACTTTGG
AF29	CCTCAGTCCATTGACACCCTTAA
AR29	GATCGTCGACAACTTCAATAATAGGA
AF30	AAGCCGCCCCATTAATATCT
AR30	GTTTTCCCCCAGGAAGGTTA
AF31	CCCATGGAAAAACATGATCC
AR31	TGGGCCTTGTCTAGAACGAT
AF32	GCCCAGAAGATCAAAGAACG
AR32	AGCCGGGAAGCTATAGAAGC
AF33	GTTGGCTAAGCTCGGTCTTG
AR33	AAACCCCCTGAAGGACTTTG
AR34	GGCGGTGGTCCTAGAGTACA
AF35	AAGGGAACCATGTATGACTTTGA
AF36	CAGCATGAAGGCTCTTGTGA
AR36	TGTCCATGGCTTGGATCATA
AR37	TGGATTGATTTGTCGCACTC
