# Supplementary material for: Cold Induced Antisense Transcription of FLOWERING LOCUS C in Distant Grasses
Source: Front Plant Sci. 2019 Feb 1;10:72. doi: 10.3389/fpls.2019.00072 (PMC6367677; doi:10.3389/fpls.2019.00072)
Supplement: Supplementary file 4 [file Table_4.xlsx]

## Sheet: Sheet1
Table S4. BdCOOLAIR2 knocked down in BdCOOLAIR2 RNAi lines.
Lines	Sample No.	RQ	SD	SEM	t (unpaired)	df	p
NC	3	1	0.215223	0.124259
4	3	0.3096	0.217335	0.0445808	3.9096	4	0.0174
15	3	0.119834	0.077216	0.0700531	6.6672	4	0.0026
8	3	0.163851	0.053646	0.125478	6.5293	4	0.0028
7	3	0.116585	0.032139	0.0309725	7.0315	4	0.0022
5	3	0.223244	0.121336	0.0185555	5.4454	4	0.0055
All the lines were generated from Brachypodium accession BdTR3C. NC means null-siblings control.
