# Supplementary material for: Cold Induced Antisense Transcription of FLOWERING LOCUS C in Distant Grasses
Source: Front Plant Sci. 2019 Feb 1;10:72. doi: 10.3389/fpls.2019.00072 (PMC6367677; doi:10.3389/fpls.2019.00072)
Supplement: Supplementary file 5 [file Table_5.xlsx]

## Sheet: Sheet1
Table S5. BdODDSOC2 expression is higher in BdCOOLAIR2 RNAi lines.
Condition	Lines	RQ	SD	SEM	Sample No.	t (unpaired)	df	p
NV	control	1	0.107768	0.0622199	3	0.5671	16	0.5785
	RNAi	1.05034	0.144424	0.0372902	15
V3d	control	0.557267	0.040443	0.0233497	3	4.3258	16	0.0005
	RNAi	0.814839	0.096328	0.0248717	15
V6w	control	0.374144	0.067872	0.0391858	3	1.6603	13	0.1208
	RNAi	0.481349	0.107482	0.0310275	12
PV	control	0.717458	0.081493	0.0470498	3	0.7063	16	0.4902
	RNAi	0.766035	0.103844	0.0268124	15
All the control and RNAi lines were generated from Brachypodium accession BdTR3C. NV is non vernalization, V3d is 3 days vernalization, V6w is 6 weeks vernalization. PV is post vernalization.
