# Supplementary material for: Cold Induced Antisense Transcription of FLOWERING LOCUS C in Distant Grasses
Source: Front Plant Sci. 2019 Feb 1;10:72. doi: 10.3389/fpls.2019.00072 (PMC6367677; doi:10.3389/fpls.2019.00072)
Supplement: Supplementary file 6 [file Table_6.xlsx]

## Sheet: Sheet1
Table S6. BdODDSOC2 expression is higher in BdCOOLAIR2 RNAi lines than null sibling control (NC) after 3 days of vernalization treatment.
Lines	RQ	SD	SEM	Sample No.	t(unpaired)	df	p
NC	0.557267	0.0404429	0.02335	3
4	0.717146	0.0821746	0.047444	3	3.0235	4	0.039
5	0.916292	0.0669104	0.038631	3	7.9537	4	0.0014
7	0.816239	0.124609	0.071943	3	3.4238	4	0.0267
8	0.84671	0.0413773	0.023889	3	8.6646	4	0.001
15	0.77781	0.0560891	0.032383	3	5.5242	4	0.0052
All the lines were generated from Brachypodium accession BdTR3C. NC means null-siblings control.
