# Supplementary material for: Cold Induced Antisense Transcription of FLOWERING LOCUS C in Distant Grasses
Source: Front Plant Sci. 2019 Feb 1;10:72. doi: 10.3389/fpls.2019.00072 (PMC6367677; doi:10.3389/fpls.2019.00072)
Supplement: Supplementary file 7 [file Table_7.xlsx]

## Sheet: Sheet1
Table S7. List of 74 three-week old individual plants for antagonistic expression analysis of BdODDSOC2 and BdCOOLAIR2.
Accessions	Number of plants
ABR5	5
ABR6	4
Arn1	5
Foz1	5
Gaz8	5
Mon3	5
Mur	4
TR3C	5
TR11I	5
TR8I	5
UNI2	5
TR10C	5
Mig	5
TR13C	5
TR2B	6
